# Supplementary material for: Gestation-Stage Related Changes in the IGF System Components in the Equine Placenta
Source: Biomolecules. 2025 Aug 6;15(8):1135. doi: 10.3390/biom15081135 (PMC12384007; doi:10.3390/biom15081135)
Supplement: Supplementary file 1 [file biomolecules-15-01135-s001.zip]

Archive with 1 entries (1 files):
- biomolecules-3737929-supplementary.pdf
